# Supplementary material for: Ruta chalepensis L. In Vitro Cultures as a Source of Bioactive Furanocoumarins and Furoquinoline Alkaloids
Source: Life (Basel). 2023 Feb 6;13(2):457. doi: 10.3390/life13020457 (PMC9959614; doi:10.3390/life13020457)
Supplement: Supplementary file 1 [file life-13-00457-s001.zip]

Archive with 1 entries (1 files):
- life-2164687-supplementary.pdf
